# Supplementary material for: Digital Assessment of the Knowledge, Attitudes and Preparedness of Dentists towards Providing Dental Treatment to People Living with HIV in Northern Brazil
Source: Int J Environ Res Public Health. 2023 Sep 27;20(19):6847. doi: 10.3390/ijerph20196847 (PMC10572858; doi:10.3390/ijerph20196847)
Supplement: Supplementary file 1 [file ijerph-20-06847-s001.zip]

Archive with 3 entries (2 files):
- E-book HIV.pdf
- __MACOSX/
- __MACOSX/._E-book HIV.pdf
